# Supplementary material for: CRISPR-based knockout screening identifies the loss of MIEF2 to enhance oxaliplatin resistance in colorectal cancer through inhibiting the mitochondrial apoptosis pathway
Source: Front Oncol. 2022 Aug 29;12:881487. doi: 10.3389/fonc.2022.881487 (PMC9465453; doi:10.3389/fonc.2022.881487)
Supplement: Supplementary file 1 [file DataSheet_1.zip]

Archive with 2 entries (2 files):
- Supplementary File 2.xlsx
- Supplementary File 1.docx
