# Supplementary material for: CRISPR-based knockout screening identifies the loss of MIEF2 to enhance oxaliplatin resistance in colorectal cancer through inhibiting the mitochondrial apoptosis pathway
Source: Front Oncol. 2022 Aug 29;12:881487. doi: 10.3389/fonc.2022.881487 (PMC9465453; doi:10.3389/fonc.2022.881487)
Supplement: Supplementary file 1 [file DataSheet_1.zip › Supplementary File 2.xlsx]

## Sheet: Genelist of OXL
Genelist of OXL
Gene	Baseline	PBS	OX
MIEF2	978	607	17943212
ESR1	18901	69395	59540
MAST3	400	475	154
SIK2	476	506	46
MAPT	200	130	37
HOXB13	508	546	36
PRKCB	179	113	25
ACE2	289	288	24
SFTPA1	385	397	16
PTGIR	213	205	16
GPX4	306	336	16
WDR5B	144	145	15
PJA2	394	335	14
GAPDH	29	6	14
FXYD2	590	539	13
TTLL6	297	364	13
SMOC1	432	522	13
UBE2Q1	578	728	12
SLC12A7	112	135	12
ASTN2	161	276	12
GSTA2	349	312	12
TAF4	361	337	12
PGM2	232	256	11
BCL9	516	617	11
ALOX12	153	139	11
GRM6	291	345	11
RNF7	99	85	11
EPHA8	464	435	10
CCIN	220	331	10
ACTL7A	506	596	10
SPDYE4	552	524	10
ZNF417	135	110	10
ETV2	278	287	10
BRICD5	579	642	10
APOE	212	157	10
PODXL2	901	751	10
TRAK2	420	639	10
PDXP	655	692	10
DEFB131	135	195	10
AGBL5	313	223	10
KCNE4	315	296	10
COL11A2	329	264	10
C16orf59	182	91	10
HDAC9	97	69	10
HUS1	483	138	9
MAP1LC3B2	325	463	9
ZNF585B	389	450	9
C19orf66	487	452	9
PRDM16	1024	1098	9
RTP4	500	529	9
NDUFA7	351	355	9
CALCRL	275	382	9
HIRIP3	233	178	9
ALG10	346	442	9
TSC2	192	141	9
MLPH	402	348	9
REEP6	271	264	9
TBRG1	440	443	9
UBE4A	304	264	9
MRPS17	373	499	9
HIST1H4E	49	63	9
C19orf45	108	103	9
MAGEA11	189	188	9
C12orf43	143	198	9
ANKRD22	151	214	9
RASA4B	244	238	9
EHBP1L1	153	152	9
MPP4	215	333	9
EEF2KMT	116	62	9
SDHA	96	16	9
C9orf91	135	171	9
ASIC3	198	297	8
CSMD2	258	241	8
PRAMEF15	473	565	8
C20orf196	329	296	8
GPR55	393	546	8
ALKBH4	747	694	8
IFNA5	235	180	8
LRIG3	218	239	8
OR6Q1	211	179	8
ARGFX	229	300	8
C11orf63	509	645	8
VWCE	501	701	8
ANKRD13B	222	238	8
RAB11FIP3	247	285	8
ZMYND12	276	201	8
CA10	104	90	8
C2orf80	230	260	8
HOXA4	199	276	8
KIF4A	332	224	8
RBM39	420	454	8
DOCK8	115	134	8
ZNF559	310	389	8
MEIS2	143	195	8
TMEM155	271	326	8
HS3ST5	516	564	8
TPGS1	329	267	8
SNTB1	506	506	8
GBA2	278	265	8
DTX3	157	156	8
BDKRB2	270	324	8
EYA2	134	116	8
HNF4G	488	593	8
FNTA	94	12	8
SUN1	177	289	8
B3GALT2	122	173	8
KCNMB1	195	193	8
KCP	210	299	8
N4BP3	251	225	8
XAB2	64	23	8
IRX5	291	441	8
PACS2	325	351	8
HGF	149	182	8
CCL1	340	265	8
NOXRED1	230	197	8
CALML5	222	215	8
D2HGDH	368	391	8
DSG2	199	363	8
NEU4	269	232	8
ADAM29	174	245	8
MTAP	251	349	8
KIR3DL1	388	376	8
RHO	352	296	8
SNRK	275	349	8
METTL7B	279	294	8
KLHL34	170	193	8
CEP95	76	101	8
DLG1	93	75	8
GOLGA7	296	390	7
DCDC5	453	544	7
FUK	285	449	7
CHCHD5	150	139	7
MCTS1	434	541	7
PLCG2	294	233	7
KATNBL1	266	298	7
ADRA1A	169	193	7
CFHR4	463	462	7
TLX2	320	388	7
NRBP2	497	536	7
MDFI	831	909	7
ESR1	530	530	7
WFDC11	362	411	7
ZNF579	404	354	7
FRMD7	208	343	7
PARP1	288	238	7
MYCN	772	896	7
ASNS	188	265	7
GTPBP1	149	121	7
FBXO24	295	245	7
SFMBT1	358	316	7
POLD4	249	229	7
STK35	419	361	7
DYTN	342	586	7
RBM26	107	129	7
LSM14B	517	493	7
TFAP2B	426	413	7
GPRC5B	394	534	7
MRPS28	310	173	7
S100Z	398	436	7
TBC1D29	623	649	7
SCNN1A	308	321	7
ZNF660	547	712	7
ACAD9	548	72	7
PPP1R36	552	545	7
PRH1	468	469	7
NEXN	321	280	7
RNPS1	359	319	7
FNBP4	391	253	7
DNMT3B	338	321	7
PF4	330	358	7
RCBTB1	150	143	7
ZNF562	212	275	7
RNF215	328	306	7
EIF2AK4	354	229	7
DAZ2	171	164	7
ITPRIP	207	203	7
NUDT7	337	279	7
RAPSN	561	547	7
NR2F2	398	364	7
JMJD1C	147	127	7
WWTR1	277	240	7
IL6R	325	244	7
SYT4	492	423	7
RNASE3	167	212	7
GUCA1C	295	344	7
CYSTM1	528	550	7
MGP	767	827	7
RPLP1	148	101	7
CAMSAP2	371	340	7
RAB33A	600	714	7
OTX2	237	214	7
SERP1	309	301	7
OBP2A	362	255	7
OR8G1	218	242	7
KMT2A	58	59	7
C3orf22	646	723	7
OCM2	94	46	7
BMPR1B	228	128	7
AK9	187	214	7
B4GALNT3	116	185	7
EXOC7	206	128	7
TEX13A	306	313	7
LGALS8	317	440	7
METTL17	351	95	7
INSM1	139	118	7
AKR1E2	177	186	7
PDE6G	225	204	7
PLEKHM1	146	170	7
SAP30L	276	250	7
LRRC66	196	240	7
PHOX2A	388	452	7
ZG16B	79	92	7
HPGD	290	285	7
UBXN7	399	362	7
KLRB1	115	150	7
CDKN1A	235	240	7
ZBTB25	286	335	7
DCSTAMP	151	94	7
AZIN1	309	350	7
OR52L1	231	167	7
TLN1	123	81	7
C1orf159	108	123	7
SUV420H2	154	180	7
LRRC55	102	129	7
TIMM9	107	55	7
C10orf25	80	98	7
TRIB1	41	21	7
FAM177A1	42	36	7
HIST1H4J	538	561	6
FRMPD1	111	205	6
SYNJ2BP	320	382	6
UBALD1	152	88	6
NDUFS4	195	234	6
DNAJC5B	395	442	6
TEAD3	345	402	6
QSER1	514	481	6
ARFIP1	258	262	6
LRRC4C	361	430	6
C3orf30	217	208	6
DNAH17	339	324	6
SIRT6	509	493	6
ZNF862	308	373	6
ATP2C2	404	528	6
NFASC	476	377	6
RAB3C	466	340	6
RASGRF2	482	559	6
SIPA1L2	371	386	6
ECSCR	442	382	6
CROCC	138	148	6
TMEM204	371	370	6
SNCB	535	688	6
ONECUT3	382	410	6
C7orf73	496	562	6
OR51B4	434	333	6
ANAPC5	80	55	6
ZNF710	288	279	6
MTCL1	455	455	6
METTL3	257	101	6
PTK7	392	475	6
FCN1	159	158	6
LINC00452	494	442	6
WDYHV1	186	258	6
ZBTB33	190	161	6
TIMM10B	748	812	6
KLHDC9	219	263	6
FN3K	949	1069	6
DOK3	291	319	6
SRGAP2C	468	659	6
VGF	249	348	6
MESP2	555	494	6
BPIFB2	365	283	6
GLIS1	250	255	6
FGGY	391	462	6
FOXE3	704	884	6
CNIH4	682	811	6
HEY2	199	239	6
CPZ	737	706	6
AHCYL2	216	160	6
CCDC175	135	194	6
C1orf167	902	871	6
HPDL	408	506	6
TMEM211	236	231	6
SLC25A46	622	641	6
FXYD6	481	589	6
PRRT3	526	475	6
IQCG	206	104	6
OSBPL10	808	794	6
SPIN2A	780	1058	6
RGS9BP	304	502	6
TRPC3	610	630	6
FOXG1	147	167	6
XK	261	372	6
PIGN	366	322	6
KIF18B	241	202	6
FABP1	282	315	6
TSGA10IP	302	289	6
C11orf21	413	418	6
GATA5	359	293	6
OR8B3	470	528	6
AMACR	125	230	6
TAS2R43	319	292	6
C6orf226	426	287	6
SRXN1	633	761	6
PARD6A	339	363	6
THOC7	319	387	6
FITM1	401	385	6
RNF130	473	497	6
PLD3	530	347	6
KRT24	222	307	6
LIM2	532	612	6
ADGRB3	448	572	6
DQX1	873	839	6
DNAH6	191	167	6
PRSS36	448	621	6
UNC5D	544	577	6
TPCN2	527	539	6
FBXW10	510	559	6
ITGBL1	416	531	6
OR10H5	231	238	6
TMPRSS11E	76	123	6
PPIE	55	57	6
RAB11A	262	219	6
LTK	85	113	6
DCAF11	462	496	6
PRPF39	524	538	6
BMP3	490	524	6
FAM193B	314	313	6
UBTD2	156	169	6
MKRN2	460	427	6
PECAM1	320	312	6
SRF	102	35	6
CARD14	347	408	6
FPR2	276	277	6
HENMT1	324	380	6
USP20	128	60	6
TMEM30B	455	349	6
DNAH14	136	166	6
MAPK6	322	307	6
SCYL2	80	120	6
ANO9	385	454	6
HOMER1	328	384	6
EPYC	101	134	6
ACOX1	209	100	6
KCNJ2	185	149	6
AMY1B	174	305	6
SEPT11	735	645	6
C3orf18	490	460	6
IRF2	241	302	6
ZBP1	334	309	6
OTOS	433	338	6
FAM21C	195	286	6
C17orf51	340	267	6
RAB3IP	768	974	6
C20orf202	119	179	6
PSG4	64	57	6
SRA1	351	473	6
CNTF	247	205	6
HIST4H4	602	578	6
TMEM50B	120	183	6
NANOS1	606	685	6
ABCF2	251	261	6
TPTE	149	171	6
CHAC1	190	248	6
NR2F6	157	183	6
CDK5R1	347	408	6
INPPL1	712	764	6
ILDR1	363	422	6
CRIP2	123	40	6
CHORDC1	91	111	6
FAM71F2	178	375	6
ZSWIM3	157	137	6
SOX30	254	281	6
DEPDC1B	239	218	6
FRMPD1	89	136	6
SH3TC2	129	159	6
IMPAD1	186	155	6
CASP4	125	151	6
USP17L22	104	130	6
OTUD7B	174	164	6
NPR1	348	460	6
CLDN23	258	337	6
HAUS5	147	51	6
ZNF805	153	224	6
LAMP5	251	370	6
SUPT20HL1	64	130	6
PGS1	96	9	6
BCAS1	110	170	6
SUB1	94	163	6
TEX35	100	132	6
CRB3	290	417	6
FMNL2	277	328	6
DPM1	143	138	6
THAP10	120	141	6
UBQLN1	82	97	6
LSM14A	245	136	6
CHCHD6	115	118	6
SHROOM1	139	82	6
BRMS1L	76	85	6
CEP19	51	88	6
SLC17A5	186	118	6
LLPH	77	64	6
HECTD1	115	132	6
TSLP	31	63	6
GSTA3	388	466	5
PTK2	607	752	5
CLCN7	766	972	5
NT5M	402	419	5
LIFR	504	516	5
C16orf74	485	486	5
PRSS54	632	769	5
SHC3	417	459	5
CD82	295	228	5
C20orf203	369	268	5
SCP2	520	550	5
LILRA2	271	284	5
ZNF665	428	330	5
GPR149	153	114	5
KIAA0368	432	396	5
AGO2	385	387	5
SUSD2	381	480	5
FBLN5	341	279	5
LIMK2	549	547	5
P2RX7	362	347	5
NTNG2	620	745	5
ZNF787	507	338	5
IYD	52	65	5
CXorf21	204	268	5
KDELR3	284	146	5
GOLGA4	234	229	5
GNB2L1	135	24	5
ROMO1	223	157	5
BIN1	485	550	5
NAV2	861	928	5
UQCRHL	238	160	5
NEU2	346	367	5
PAPOLB	884	833	5
CDNF	385	442	5
CCNB2	437	431	5
CYP3A43	305	340	5
DNAJC14	250	209	5
VAV1	587	692	5
KSR2	507	404	5
TSSK2	162	269	5
TIMM10B	552	431	5
TBC1D16	312	421	5
PRRT3	550	673	5
AKAP13	617	664	5
TMEM106A	188	194	5
AQP12B	318	261	5
NFAT5	211	222	5
OR51E1	411	339	5
COL13A1	179	229	5
RAB44	259	234	5
MID1IP1	705	819	5
PLS3	200	225	5
KLK1	282	259	5
ABTB2	444	545	5
CFAP99	477	389	5
NFATC1	247	346	5
TMC3	366	448	5
BFSP2	352	330	5
OR5K4	180	209	5
TMEM196	280	412	5
KCNS2	98	160	5
SOX12	116	115	5
C16orf54	166	164	5
YWHAG	445	359	5
LRCH4	65	64	5
ZNF705D	491	602	5
PTK7	441	478	5
NOX4	285	285	5
MDH2	434	174	5
DNAH12	411	622	5
FLVCR2	517	601	5
WLS	397	438	5
MUCL1	375	421	5
SH2D5	428	399	5
LRTM2	234	191	5
CACNA1E	371	280	5
BEX4	357	356	5
TMEM167A	440	354	5
ZDHHC23	323	343	5
BOLA1	326	444	5
PEX11A	464	399	5
PDCD6IP	305	203	5
SLC43A2	733	906	5
NR5A1	578	564	5
LRRC59	698	655	5
LDOC1	315	302	5
EPX	809	666	5
FRK	661	863	5
OR9Q2	371	343	5
FAAH	247	262	5
ZNF365	607	622	5
AKR7A2	322	225	5
FAM71F1	268	278	5
COL28A1	253	303	5
CDH11	486	539	5
FGD6	441	603	5
F8A1	370	415	5
PCDHA11	468	571	5
LASP1	559	446	5
FAM159A	316	345	5
FZD10	219	217	5
RBP2	290	339	5
TM4SF1	511	489	5
BMX	265	358	5
SAP25	168	168	5
TRIM74	225	291	5
REPS2	443	478	5
R3HDM1	388	392	5
ACAT2	259	220	5
PMEPA1	148	158	5
OR2T8	532	423	5
SPAG9	463	481	5
FER	497	427	5
ZNF771	230	231	5
GPR137B	55	114	5
ARHGEF15	96	119	5
ANKHD1-EIF4EBP3	308	308	5
C1orf61	523	423	5
CDK5RAP2	303	237	5
UBR3	305	422	5
AP1G2	467	472	5
CCDC101	348	370	5
TMEM141	481	605	5
GAL3ST4	377	490	5
PATE1	269	232	5
CHML	349	312	5
SLC4A2	498	499	5
ZNF804B	366	324	5
ATP6AP1L	259	395	5
SLC5A11	149	169	5
ADD2	374	489	5
LOC100129924	315	340	5
ZDHHC18	371	376	5
LRCH1	467	700	5
CLLU1	314	286	5
SLC44A3	455	449	5
EYA4	103	82	5
FGFBP3	331	296	5
GAB3	183	185	5
EVPLL	45	45	5
TRAM1	467	514	5
KLC2	397	297	5
TRIM2	167	155	5
KCNAB1	116	163	5
E2F7	131	138	5
GLO1	473	560	5
CCDC120	304	384	5
CDCA7L	220	342	5
HSP90B1	73	82	5
SLC16A6	57	52	5
CD8A	256	379	5
UCK1	366	337	5
GNG8	196	159	5
RNF223	219	123	5
OR4S1	246	307	5
SLC39A13	476	446	5
IGHMBP2	316	251	5
STK4	373	375	5
EPS15L1	156	202	5
CHAT	328	437	5
UNC13B	364	395	5
CNN2	602	686	5
THYN1	284	381	5
FADS2	903	932	5
ZNF197	230	196	5
ADAMTS2	379	379	5
CRNN	486	478	5
APC	366	305	5
CDC42EP5	348	403	5
SKOR2	516	595	5
TMEM55A	109	95	5
FAM46D	170	205	5
C15orf27	230	244	5
HAGH	297	244	5
TMEM254	251	239	5
N4BP2	350	403	5
HTT	262	188	5
LYZL1	403	342	5
VIM	90	172	5
NACC2	104	65	5
C3orf80	329	325	5
GP2	286	278	5
MYLK3	110	68	5
MAZ	443	341	5
IRF2BPL	199	216	5
NDUFB10	150	115	5
PCIF1	410	389	5
IGIP	96	133	5
LRP10	228	263	5
GLT6D1	75	153	5
DMRTC1B	117	96	5
HIST1H3J	436	477	5
TRIT1	86	22	5
NAT2	382	387	5
EOMES	242	276	5
RSBN1	207	256	5
C5orf47	452	428	5
TTC13	47	55	5
CHPF2	114	221	5
ZBBX	198	182	5
GSTO2	257	327	5
FAM129B	149	115	5
CDH1	109	137	5
C7	64	83	5
ZNF827	333	413	5
NOL4	253	232	5
LAT	110	53	5
MGEA5	165	132	5
CDH22	175	236	5
GJB1	370	300	5
ARMCX5-GPRASP2	160	171	5
C6	55	69	5
PTPRA	119	155	5
KRTAP7-1	241	215	5
PPA2	18	1	5
DACT2	100	182	5
JPH2	291	284	5
ARL1	78	86	5
MYOZ3	48	63	5
ZSCAN30	193	237	5
SPIC	193	289	5
ZNF707	157	188	5
ADCYAP1R1	107	205	5
TCEAL2	135	123	5
GBX1	219	260	5
CIRBP	92	85	5
COQ6	375	186	5
EBLN1	34	119	5
CDC42EP4	163	221	5
CAMLG	156	183	5
ZNF425	67	81	5
C19orf81	173	191	5
EAF2	104	96	5
PDE6D	67	66	5
KIF2A	249	244	5
GATSL2	168	127	5
SPDEF	128	163	5
SRSF9	156	131	5
KLRD1	63	58	5
UBASH3B	72	97	5
RAB11B	122	135	5
NR2C2AP	45	23	5
SLC26A1	207	211	5
PFDN2	35	6	5
CUZD1	88	130	5
ANTXR2	44	34	5
MYDGF	38	63	5
FZD7	150	112	5
CLYBL	48	80	5
SUV39H1	202	383	4
TYW1	528	626	4
CRABP1	293	282	4
RTN4	796	864	4
SPATA8	724	917	4
PRR23A	510	485	4
TMEM126B	151	205	4
DSCAML1	239	300	4
ABHD17A	189	153	4
MTF2	296	261	4
ESRRG	478	583	4
AXL	447	406	4
APOC3	544	625	4
CLDN20	608	723	4
RTL1	449	478	4
TPCN1	154	230	4
RAB40C	1116	1455	4
UGT1A4	470	439	4
PSG8	105	116	4
SLC24A4	295	428	4
TCP10	402	406	4
CHRM2	534	401	4
JPH3	121	93	4
PPP3CB	565	553	4
SP9	378	419	4
MAGEC1	783	884	4
SPTBN2	94	179	4
ARSB	179	117	4
ECSIT	139	30	4
PSD3	738	909	4
ZNF112	190	143	4
DEFA6	454	266	4
C15orf61	346	260	4
FOXL2	883	828	4
ZNF791	227	325	4
C18orf42	203	232	4
OBP2B	518	488	4
ZNF282	433	464	4
OR8K1	196	174	4
THSD1	618	720	4
OSR2	508	570	4
MC5R	336	213	4
SYP	561	611	4
MYO5C	105	127	4
C18orf65	425	517	4
PABPC4L	722	713	4
KRTAP5-5	274	292	4
CST9	431	328	4
GATA4	327	367	4
VAV2	454	386	4
MRGPRX1	247	226	4
ARRB2	200	183	4
FBXW7	167	86	4
FAM175B	447	594	4
ABHD3	247	262	4
C5orf47	604	651	4
OR4C11	842	829	4
SMIM15	462	321	4
TUBAL3	286	375	4
FKBP14	71	113	4
PKN3	680	628	4
SREK1	436	324	4
STPG1	267	277	4
LATS2	308	420	4
MAML2	311	413	4
C1orf185	450	528	4
ABHD15	416	592	4
KRT33B	104	135	4
NMNAT3	412	386	4
C22orf34	436	450	4
MIF	401	507	4
MCM6	353	328	4
SLC26A2	515	441	4
TEP1	325	458	4
SLC6A3	170	139	4
ZNF287	397	388	4
NUAK1	446	636	4
NADK2	241	241	4
COPZ2	568	585	4
NAP1L2	386	440	4
RSPO3	560	591	4
CDH22	297	291	4
CHST4	600	664	4
KHDC1	165	191	4
DOCK11	183	221	4
ERCC4	647	492	4
MIA	245	242	4
NOS1AP	312	485	4
HSD11B1	518	546	4
AGO4	208	239	4
ST6GALNAC6	416	243	4
MUC4	590	849	4
ADGRG6	129	106	4
SMO	170	251	4
GABPA	339	230	4
KCNK13	559	771	4
CSNK2A1	167	151	4
DMD	209	247	4
KPRP	859	873	4
ESF1	150	118	4
PGA3	573	170	4
USP2	303	362	4
DYSF	461	470	4
MYADML2	366	566	4
FAM120A	388	373	4
TMEM132C	343	447	4
GNG10	364	431	4
RBFOX3	481	550	4
FAM228A	395	279	4
SLC30A8	493	472	4
PTPRR	270	323	4
IMPA1	557	657	4
RP9	329	255	4
WDR45	498	856	4
GAR1	406	299	4
TRO	174	179	4
CNN2	304	414	4
E2F5	200	323	4
C7orf43	203	200	4
C20orf78	311	432	4
RETN	600	701	4
OR2A25	100	127	4
GC	434	499	4
HOXD12	477	391	4
RABEP2	394	387	4
MYOZ3	142	81	4
SULF2	562	567	4
NRSN1	813	922	4
TNFRSF18	143	148	4
WNT6	429	606	4
UGT2B17	154	148	4
HOXA9	707	626	4
COX6A1	280	305	4
OR1L8	707	693	4
C9orf40	421	475	4
SH3BGRL3	87	119	4
ABCG1	556	492	4
OR2A25	315	347	4
RBFOX3	521	587	4
CRYBA1	254	302	4
XIRP1	482	535	4
SSPO	603	611	4
NPC2	391	461	4
MAGEB5	333	325	4
ZDHHC15	189	284	4
CSNK1G3	448	599	4
PCDHA9	105	94	4
TRIP12	528	624	4
CFAP46	240	250	4
KIF26B	236	293	4
SEC14L1	547	430	4
MSH4	177	219	4
ENDOG	196	312	4
GJC1	336	250	4
STK19	708	746	4
GPR173	358	450	4
SYN1	225	252	4
SCAI	186	192	4
SFRP5	309	487	4
SF3B4	215	166	4
SUB1	320	306	4
GLB1L3	350	319	4
OTUD5	693	629	4
GYPC	646	805	4
ARL17B	265	286	4
FXYD6	457	497	4
TENM1	505	567	4
GP6	353	428	4
DUSP5	427	348	4
ZNF384	537	463	4
PFKL	304	366	4
TSPAN14	295	247	4
ROM1	763	682	4
MYBPH	362	413	4
MROH8	330	296	4
EYA3	417	526	4
MEGF8	203	157	4
CCDC124	604	694	4
KDM1B	433	446	4
C5orf45	322	328	4
RNF113B	212	215	4
SSH1	633	612	4
TMPRSS3	279	323	4
GDAP1L1	175	114	4
C12orf50	334	385	4
KDM4C	110	196	4
LCN8	366	255	4
HLA-E	535	411	4
TSN	350	274	4
SEPHS1	271	80	4
TMEM132A	93	96	4
SYT11	150	199	4
TMC5	127	130	4
SRCIN1	382	384	4
CCSER2	503	622	4
CDK5R2	453	431	4
ESPL1	407	218	4
MMP27	252	192	4
MLPH	205	209	4
OR8K5	465	522	4
CYP4V2	173	189	4
PRR29	493	483	4
PORCN	409	489	4
CCT2	40	14	4
LY6G6C	592	674	4
L3MBTL1	162	213	4
ANO5	523	614	4
SASH3	310	231	4
SCN9A	533	591	4
ENKD1	547	624	4
DPEP2	472	556	4
HELT	433	415	4
OR14A16	46	32	4
SULT2B1	336	351	4
RASGRP2	279	375	4
CPT1C	638	713	4
C9orf3	308	388	4
H2AFX	170	236	4
RDX	373	575	4
THAP3	492	444	4
LAMC2	174	201	4
LPPR4	271	305	4
CD9	199	191	4
FUT8	142	169	4
CTBP2	695	739	4
MUC15	221	261	4
ECHDC1	232	294	4
NR2F2	429	442	4
RGS9BP	351	337	4
SRL	409	522	4
MARC2	355	433	4
DEFB105B	74	43	4
SMG9	191	154	4
RARRES1	217	187	4
SOX17	372	382	4
C6orf120	257	295	4
SLC35F1	365	410	4
CLEC4E	128	155	4
PTPN3	165	216	4
CEP128	235	233	4
PECR	377	420	4
GALNS	243	233	4
SMYD3	220	264	4
ERI3	403	452	4
CHID1	223	229	4
IFI44L	226	245	4
GATA1	56	76	4
BHLHE22	506	686	4
EXOSC5	184	80	4
FIG4	456	188	4
CHD7	307	476	4
UBXN7	498	431	4
API5	190	215	4
FAM69A	199	182	4
POTEM	149	89	4
RNF24	514	624	4
NACAD	352	364	4
MPP4	456	498	4
HECTD2	117	190	4
PTTG1	343	456	4
TAS1R3	293	195	4
OR52M1	158	205	4
ID3	599	674	4
PPT2	222	254	4
ADAMTS17	519	664	4
RNF144B	243	256	4
ZBTB39	198	171	4
SOS1	431	439	4
UBE2L6	399	402	4
EIF1B	251	175	4
RCOR1	112	77	4
RBL1	141	186	4
ZNF512	114	169	4
MGMT	214	279	4
TIMM8A	101	123	4
NT5M	499	481	4
PGRMC2	162	145	4
FAM196B	463	378	4
C17orf74	53	88	4
DNAAF3	111	112	4
LCAT	120	130	4
MMP11	255	301	4
NDUFB2	140	92	4
PXMP2	99	203	4
IFNA14	209	265	4
DACH2	408	439	4
ARPC5	154	193	4
KCTD14	146	151	4
RASGEF1B	284	305	4
STUB1	429	546	4
IGFBP6	292	366	4
FGF7	183	225	4
AGPAT2	98	125	4
KCNJ16	565	662	4
C10orf107	279	351	4
ACKR3	295	340	4
GPD2	217	374	4
LCE2C	166	163	4
VPS26A	244	79	4
CXorf67	169	217	4
SEMA4F	152	86	4
CD7	73	98	4
USP24	136	164	4
CSDE1	155	81	4
SUPT20H	158	263	4
RAB3B	179	101	4
TXNL1	178	214	4
GPX8	74	62	4
GPR17	135	176	4
ATAT1	174	260	4
BACE1	272	330	4
RMND5B	167	224	4
SH2D2A	165	202	4
RAD17	239	181	4
OTOL1	249	208	4
NAB1	99	109	4
KRTAP3-3	372	501	4
AGL	100	99	4
BCO2	344	413	4
C4orf48	119	55	4
RXFP3	106	161	4
PGS1	83	5	4
USP32	81	119	4
PCDH10	162	209	4
CYP2J2	108	173	4
GIMAP8	46	93	4
ITGB1BP1	115	182	4
H2AFV	105	141	4
EEF1G	33	50	4
GABRA2	64	148	4
JAM3	141	186	4
C17orf75	164	222	4
CEP192	49	58	4
SH3BGRL	107	107	4
ZNF346	156	242	4
POLL	86	155	4
PFKFB2	155	311	4
TRIM49B	200	151	4
CRYGA	85	82	4
EDF1	69	32	4
PRR15	165	285	4
ATP6V1C2	47	61	4
LELP1	277	250	4
MAB21L3	48	173	4
DSG3	49	70	4
MEF2BNB	66	65	4
GPR22	52	31	4
SLC2A8	127	175	4
SOX7	192	306	4
RBP5	87	81	4
PHACTR1	48	37	4
ST3GAL4	35	39	4
MRPL57	25	7	4
NSL1	8	3	4
KRT80	276	357	3
NDRG2	539	610	3
ARL4D	513	629	3
NUSAP1	247	196	3
IL17B	468	578	3
THUMPD3	624	723	3
TSPAN9	504	447	3
SIGIRR	948	1108	3
DNAH14	445	381	3
DIO2	175	158	3
OTUB2	216	199	3
SEMA3A	157	107	3
PPP1R21	207	289	3
SLC39A4	209	155	3
C16orf52	165	209	3
TP73	562	612	3
CORIN	483	524	3
AWAT2	495	573	3
OR13D1	814	930	3
PTGER1	410	554	3
CDC25C	464	461	3
FAM155A	423	457	3
KBTBD3	867	939	3
MEP1A	279	237	3
SNX16	255	338	3
SLC26A1	472	492	3
PRSS57	602	643	3
MYRIP	130	176	3
LTB4R2	655	762	3
SLC25A13	390	493	3
CRYZ	188	298	3
MRM1	349	392	3
FAM83C	324	333	3
CERS6	182	244	3
PGAM5	380	429	3
OR4P4	552	580	3
MRPL11	343	139	3
CEP68	353	323	3
TBX6	121	121	3
CES5A	197	223	3
NTSR1	504	527	3
PLA1A	118	211	3
SETMAR	698	845	3
APOB	459	513	3
PPP1R3E	409	544	3
STMN2	671	736	3
HDGFL1	816	667	3
DOHH	461	303	3
SLC25A14	429	452	3
SLC16A5	386	382	3
DEPDC5	316	455	3
MAMLD1	549	559	3
LRRTM2	440	487	3
HLA-DPA1	130	155	3
PML	641	630	3
KRTAP2-3	283	195	3
SLC4A4	516	694	3
ACKR4	649	872	3
OR12D2	490	470	3
EPHB4	588	494	3
MAGED2	279	329	3
TMPRSS13	910	1004	3
MAP3K10	296	234	3
AKAP5	140	148	3
UBE2QL1	752	668	3
CKMT1B	488	491	3
GORASP1	175	252	3
ZSCAN9	780	747	3
ZNF284	290	315	3
MBP	537	541	3
STRA13	667	636	3
CCDC94	440	246	3
HSPA1B	228	428	3
PPP1R3G	331	305	3
SEMA6C	468	685	3
RHCE	594	741	3
MYZAP	258	293	3
KRT36	407	508	3
FAM9C	330	388	3
LRP8	393	321	3
RGR	549	651	3
MRPL55	248	93	3
CLIP1	625	745	3
TTL	233	247	3
GMIP	545	382	3
FZD4	92	109	3
RAVER1	414	686	3
LGR6	191	111	3
VSX1	72	100	3
KRTAP12-2	613	662	3
THTPA	315	301	3
TNKS	227	295	3
PDLIM2	716	795	3
CERKL	238	330	3
FAM160B2	429	494	3
PER1	236	294	3
CDH11	387	349	3
HMG20B	439	364	3
C10orf71	540	602	3
THAP3	544	637	3
BTG4	171	224	3
C7orf43	553	632	3
OR8A1	357	333	3
DLAT	236	168	3
ZNF845	187	260	3
KCNC2	481	474	3
GSDMA	516	628	3
KRT36	328	599	3
PSG4	487	615	3
CC2D2A	193	305	3
LOC100505478	514	470	3
FOXQ1	374	362	3
OGFOD2	522	539	3
STEAP3	666	670	3
FAT2	653	739	3
PTMS	313	247	3
SFTPD	393	352	3
LAIR1	296	283	3
TSPY4	691	733	3
AP1M1	240	272	3
EFCC1	189	252	3
KLHL33	211	226	3
SASH3	187	222	3
IL11	286	292	3
HMX2	383	167	3
PES1	205	43	3
ZBED4	658	768	3
VWA1	106	119	3
ZC3H12A	147	180	3
NRAP	344	384	3
SPACA5B	438	477	3
TGM2	808	835	3
BDKRB2	337	423	3
FAM110A	237	207	3
FABP7	812	993	3
RIPPLY3	862	867	3
CHRNA5	394	423	3
ZNF467	582	471	3
LOC101928841	478	669	3
HSP90B1	170	83	3
SLC12A5	404	403	3
MTR	572	534	3
ZNF567	219	230	3
ZFP28	490	589	3
NKX2-5	616	790	3
PRSS33	469	534	3
CLEC18B	401	352	3
ADORA1	214	241	3
WNK3	356	542	3
QKI	543	575	3
LAPTM4A	428	515	3
OMD	169	169	3
KLHDC8A	171	274	3
VHLL	323	371	3
GRIA4	152	155	3
FERD3L	822	860	3
INPP5D	230	235	3
TRAF3IP3	523	480	3
TM2D3	679	1162	3
EMP1	797	748	3
NOP9	307	270	3
SEMA4B	333	362	3
RLIM	403	474	3
TAS2R39	311	334	3
ZNF766	72	72	3
CYS1	827	747	3
FAM213A	479	544	3
RHOF	309	233	3
USP50	327	413	3
SLC35G3	120	124	3
UBTD1	323	330	3
MROH1	276	289	3
PRAMEF19	316	456	3
MDH1B	421	591	3
FER1L6	748	995	3
DPP6	293	362	3
OAF	134	229	3
TMX4	701	759	3
KCNJ18	445	393	3
ZNF605	314	242	3
USP10	337	242	3
NDUFV3	108	152	3
TBC1D10B	221	335	3
ANGPTL1	226	242	3
WNT5B	174	189	3
KCTD14	457	382	3
MAP3K8	109	130	3
TEX12	57	119	3
SMARCE1	625	674	3
HCAR1	144	200	3
CHD9	673	521	3
SMYD3	757	580	3
C1orf43	222	534	3
STOML1	279	354	3
VWF	306	389	3
JPH3	167	281	3
BCKDK	126	115	3
PAQR4	812	863	3
EFCAB2	180	162	3
SENP5	253	209	3
ASB10	584	584	3
FITM2	187	188	3
PEX7	732	1095	3
RABL2A	85	97	3
DEPDC1B	118	112	3
VAT1L	142	176	3
SDHAF3	179	283	3
NCMAP	306	470	3
GSTA2	283	397	3
STX18	253	212	3
CREG1	641	560	3
OR10G9	383	458	3
DAGLB	202	184	3
GPR150	581	684	3
RECQL5	167	206	3
PARP15	99	119	3
BICC1	137	152	3
ADCY10	388	381	3
ATP12A	434	350	3
LBX1	520	460	3
TOPORS	567	585	3
MDM1	214	359	3
PRR23A	496	553	3
EFNA2	653	550	3
PCDHA1	458	326	3
XKRY2	131	171	3
POU4F1	430	377	3
THOC6	412	232	3
STK10	303	355	3
ADAMTS19	632	968	3
RAD1	442	97	3
LRP11	445	442	3
GSTK1	958	888	3
TBX20	248	323	3
DPP10	824	823	3
PIGT	229	334	3
FCN3	234	177	3
CA13	235	260	3
FAM50A	228	188	3
PTPRB	187	275	3
IER3IP1	562	670	3
INTS5	150	131	3
PCM1	327	352	3
APPL1	317	365	3
DAG1	324	321	3
SLC20A2	789	947	3
RPUSD1	369	339	3
GK	510	467	3
GFOD2	197	215	3
SAMD4B	121	57	3
RNF126	431	374	3
NACC1	436	475	3
IRAK2	404	510	3
TMEM246	516	650	3
HNRNPUL2	144	137	3
MAPK4	91	108	3
RCBTB2	259	212	3
TMPRSS11D	371	372	3
SCML4	399	344	3
HECTD3	622	701	3
ARHGEF35	269	193	3
SOAT2	609	756	3
TEKT2	367	495	3
TMEM107	641	689	3
ATP12A	397	383	3
GNG7	179	216	3
OR11H12	402	358	3
DEDD	437	576	3
CSDC2	413	469	3
SPHK1	486	783	3
AHSP	918	1019	3
FAM89B	163	207	3
ALDH6A1	294	403	3
TIFAB	607	660	3
FKBP11	151	219	3
PRR21	281	338	3
DNAH14	475	646	3
SOGA1	269	176	3
DYNC2LI1	371	429	3
ERICH6B	436	497	3
RGS6	249	308	3
GPIHBP1	587	495	3
POLE4	708	572	3
TIMP1	492	622	3
VCX3B	160	172	3
DCTPP1	555	538	3
AKR7A3	417	449	3
ABCB11	206	219	3
SCYL2	460	605	3
ARHGAP22	309	378	3
SH3GLB2	346	265	3
MMP20	572	547	3
OR13A1	285	342	3
POLE4	175	129	3
DBT	508	654	3
LCTL	368	375	3
C16orf86	602	764	3
DPYSL2	186	230	3
GAGE12J	138	115	3
RAMP3	381	437	3
BCHE	269	280	3
CMAS	415	468	3
APLP1	833	930	3
MEF2A	293	306	3
BCKDK	138	197	3
SNCA	266	397	3
PHGDH	360	342	3
SULF1	275	284	3
KIAA0100	94	94	3
NFATC2	88	85	3
RNF17	264	197	3
PAWR	610	1100	3
TREM2	132	180	3
SMAD3	284	356	3
NIPAL1	83	78	3
C10orf91	556	497	3
PLA2G2E	713	742	3
MED16	430	304	3
MIER2	414	483	3
KIF1A	140	160	3
BACH2	203	222	3
SOWAHB	360	513	3
TRERF1	512	364	3
DIAPH1	185	103	3
PPY	286	401	3
IRF2	142	237	3
CD5	517	485	3
SLC35C1	307	157	3
UGT2B4	286	233	3
APOBEC3A	127	104	3
KRT83	281	244	3
ZFP41	56	78	3
DKK1	504	559	3
NME8	224	224	3
SFTPC	357	388	3
SERPINB8	299	508	3
CYB5R4	173	80	3
TOB2	173	311	3
SEPT3	286	307	3
NXNL1	262	324	3
DDX31	358	246	3
KCNE1	436	584	3
RRP1B	425	456	3
PTPN5	364	299	3
CCDC92	135	230	3
ATP1B3	70	31	3
TTC34	312	370	3
PRSS42	508	497	3
FAM179B	122	183	3
TTLL2	396	518	3
ANAPC1	197	147	3
SLC7A6OS	68	83	3
TTC12	653	766	3
C20orf173	283	364	3
ARHGEF10	545	711	3
RPRD1B	193	61	3
KCNG4	495	509	3
CLCN2	134	126	3
CCDC88B	153	164	3
EIF4A2	290	423	3
MEX3A	341	406	3
FKBP1B	676	794	3
HMGB1	511	358	3
GADD45B	895	951	3
INTS3	67	10	3
MPC2	171	188	3
KLHDC7A	219	200	3
KLHL36	358	233	3
OR9I1	368	439	3
DCBLD1	488	490	3
C1S	35	61	3
IQCA1L	121	93	3
AKAP10	274	294	3
OPN3	390	465	3
SKIV2L	135	47	3
WIF1	231	323	3
C1orf68	219	133	3
SPDYE4	395	316	3
CSF3	670	791	3
PXDC1	343	395	3
ZNF253	433	375	3
C11orf70	417	477	3
GGH	335	414	3
GSTM3	393	497	3
SOX11	304	336	3
LDHAL6A	240	324	3
TAF12	325	363	3
ZNF493	152	130	3
RING1	850	792	3
SYCE1L	309	339	3
ITPKC	220	239	3
PEX13	129	55	3
KLRG1	127	142	3
OR5AN1	358	324	3
BTRC	510	592	3
DZANK1	178	234	3
IKZF5	125	182	3
ASB4	335	265	3
KCNK5	466	541	3
RANBP1	259	313	3
C16orf87	297	355	3
UNC45A	285	105	3
MED14OS	306	318	3
NHSL1	113	122	3
GPX7	376	374	3
MIP	123	185	3
GNB5	164	165	3
MDM2	302	348	3
SCGB1D4	157	174	3
RXRB	396	275	3
HGFAC	280	292	3
FZD2	136	52	3
MON1B	427	412	3
ENPP7	496	503	3
OR4F16	247	191	3
TPRA1	306	234	3
AHR	600	926	3
TNFRSF1A	380	325	3
OXSR1	283	284	3
PPARG	228	230	3
SGK223	94	252	3
SIM1	178	218	3
TOR1AIP2	126	122	3
MCHR2	158	183	3
FGFR3	674	795	3
LILRB1	118	127	3
ADAM7	290	359	3
OR10A3	249	307	3
MMACHC	207	250	3
ERLIN1	224	265	3
RASGRP4	173	221	3
NDUFA11	115	20	3
HCAR1	532	681	3
LTBR	270	311	3
ANKS1A	451	480	3
NCEH1	185	175	3
C14orf37	78	129	3
SLC13A5	327	389	3
IFNL2	224	250	3
TMEM51	256	317	3
TECPR2	331	301	3
SPDYA	239	256	3
TAS2R1	138	193	3
CBFA2T3	233	282	3
CABYR	205	168	3
PLAGL2	277	235	3
KLK3	407	545	3
ARRDC5	158	180	3
ACOT4	361	363	3
TOM1L1	354	438	3
PARP11	188	165	3
PTPRU	190	171	3
KANSL3	146	91	3
GPC5	156	129	3
DPPA4	277	385	3
LYPD8	231	209	3
F10	69	83	3
LRRIQ3	161	219	3
UPK1A	389	396	3
ZNF367	453	319	3
MCL1	40	40	3
ZNF44	191	178	3
LRRC16A	114	127	3
PDE12	280	228	3
C11orf68	406	397	3
DCLK2	43	38	3
WFIKKN1	156	242	3
S1PR2	713	864	3
ARL2BP	233	197	3
FAM195B	446	520	3
TNFRSF1B	129	92	3
GLRA4	370	363	3
GSTZ1	212	222	3
ZNF175	338	440	3
SEPT4	91	79	3
RPH3A	371	392	3
TMEM178A	118	135	3
ST3GAL2	159	218	3
SELP	163	220	3
PEX26	191	164	3
C4BPA	455	441	3
SLX4IP	85	40	3
RCN2	281	304	3
PLEKHM3	298	346	3
RELN	126	159	3
PRSS1	179	101	3
SLC35B2	332	234	3
MTHFS	618	789	3
MUC22	162	156	3
EGLN1	409	439	3
SLC45A2	267	332	3
CDH12	147	157	3
WDR54	284	289	3
ZNF559	283	547	3
SMUG1	357	536	3
PLEKHA3	274	229	3
ABCA13	66	82	3
IFIT1	118	112	3
MINPP1	427	348	3
TRAK2	290	271	3
RUNX1	489	421	3
TMEM242	349	166	3
NFIB	112	161	3
ZCCHC11	199	214	3
OSGEPL1	363	443	3
P2RY4	361	378	3
PTH1R	181	190	3
DUSP2	289	296	3
MAMSTR	282	301	3
NUP210	176	231	3
FAM19A3	171	171	3
MYBPC3	82	63	3
CCL24	168	220	3
HOXC13	79	86	3
SUB1	562	587	3
CRACR2B	102	121	3
C1RL	336	476	3
BHLHA9	276	450	3
TMEM98	427	552	3
ARGFX	141	172	3
BST2	253	313	3
NCR3	69	77	3
IFT27	180	148	3
LIF	143	119	3
TSPAN33	135	147	3
FUT2	303	377	3
HIF1A	269	441	3
LGI2	177	222	3
SUCO	81	85	3
SLC33A1	149	137	3
REG1B	177	160	3
SYNGAP1	133	142	3
CHPF	175	211	3
PLG	217	206	3
RAI14	152	182	3
EDC3	74	103	3
DNAH8	96	127	3
IDE	286	399	3
LAMA4	122	113	3
TSEN15	177	51	3
CRYM	70	80	3
CKAP2	44	31	3
IL12A	192	317	3
GOLGA6L6	117	84	3
KCNMB4	282	383	3
RBM12	174	156	3
L3MBTL4	143	113	3
STYK1	75	112	3
OR52N5	101	184	3
VWA3B	473	500	3
GKN2	99	98	3
MAGED4B	155	213	3
CCDC129	343	434	3
CHST5	70	85	3
CCDC134	174	221	3
CSRP2	354	439	3
FGF1	85	91	3
AP2A1	163	127	3
PTK6	104	154	3
PRSS53	201	172	3
SMYD4	201	148	3
PCDH19	156	128	3
FAM124A	86	137	3
TXLNG	89	70	3
LINGO4	425	479	3
PRH1	168	213	3
HIF3A	176	174	3
HLA-A	167	279	3
ATP5B	77	25	3
LRR1	35	30	3
SLBP	55	69	3
SPEM1	230	253	3
PDGFRB	205	226	3
ZNF75D	75	126	3
SRCIN1	168	177	3
CCDC166	230	264	3
ZHX2	152	181	3
CHD5	207	268	3
PSAP	46	35	3
PLA2G4E	92	158	3
PCDHGA2	138	186	3
IFITM10	126	160	3
SAMD9	113	68	3
POLR2D	79	59	3
ZBTB48	102	145	3
F2RL3	83	61	3
SIX4	62	113	3
OR5T2	67	102	3
OR56A5	60	71	3
OSBPL8	30	36	3
CHST9	55	85	3
CLEC9A	46	58	3
CLCN3	75	85	3
CEP89	9	3	3
SCRN3	19	23	3
LOC100130451	545	611	2
KCNF1	366	312	2
TECTA	218	234	2
HNRNPA0	359	513	2
SLC2A4	401	295	2
SENP8	252	285	2
TCERG1L	438	504	2
MPND	307	324	2
SCNN1D	318	343	2
EMILIN3	835	807	2
FAM110D	615	649	2
PJA2	156	252	2
DPH3	200	42	2
DNAH2	303	485	2
METTL21C	147	126	2
PZP	582	716	2
SLC6A5	261	270	2
F5	279	348	2
ZNF134	509	478	2
KLK15	360	319	2
CDA	326	300	2
KLK9	358	457	2
SMIM1	293	343	2
SLC39A3	554	542	2
PCP4	267	303	2
DPH2	269	98	2
AKT1	526	510	2
SPATA31C2	527	662	2
EXOC3L2	389	308	2
STAT2	309	386	2
TNIP2	521	504	2
LMOD2	156	239	2
SIRPB1	299	271	2
FOXL2	692	591	2
ISOC1	356	487	2
NBPF14	263	227	2
RADIL	265	267	2
CAPZA2	135	201	2
FAM189A2	207	196	2
ARPIN	412	330	2
IKBIP	589	527	2
LARGE	579	529	2
CCDC180	504	814	2
VCX	324	309	2
CORO7	652	618	2
NBR1	462	507	2
ARR3	463	503	2
MTERF1	113	157	2
AFF2	224	298	2
PLCXD1	432	487	2
RBM24	360	404	2
IRX2	633	848	2
TAS1R1	181	313	2
STK4	442	411	2
PRUNE2	178	274	2
DKK4	204	196	2
SERPINB10	803	961	2
PPP1R16A	556	621	2
OLFM4	688	774	2
DTNA	246	271	2
CEP55	269	284	2
IQCF5	152	263	2
ANKS3	204	237	2
MAP10	100	173	2
S100A4	411	510	2
FCHO2	248	174	2
B3GALTL	299	477	2
EXOSC4	317	122	2
ZNF17	453	538	2
NEXN	419	568	2
LGALS13	238	225	2
RGN	575	736	2
ATG4A	479	414	2
GAB4	364	326	2
P2RX7	509	574	2
TNFAIP3	374	330	2
SPANXB1	434	383	2
CST3	365	328	2
ZNF414	300	336	2
ITK	72	66	2
SLC15A2	280	245	2
SPRED3	487	755	2
IFT80	677	672	2
ZNF256	112	112	2
SYDE2	212	294	2
TRIM28	83	31	2
MDH2	554	277	2
PTPN21	237	183	2
OR10G7	187	120	2
FBXO24	272	314	2
OSBP2	577	626	2
EPHA5	276	377	2
RAD54L2	270	235	2
TCTN2	200	241	2
LUZP1	600	1117	2
ZNF107	229	317	2
GLE1	304	294	2
MMP15	602	679	2
OR1F1	530	552	2
TREH	125	56	2
CAB39L	518	503	2
HBA2	317	403	2
OPN5	195	134	2
METTL2A	204	207	2
GABRA5	313	330	2
GCOM1	81	103	2
TIGD7	191	256	2
FOXN3	696	878	2
WASF2	756	1075	2
SLC31A1	507	515	2
TNFRSF19	146	134	2
SHOX	478	550	2
OR2T11	449	625	2
TUBB1	454	376	2
CEP72	287	307	2
CRYBB3	681	767	2
SRY	291	301	2
NARR	368	584	2
NOBOX	219	232	2
MTFR1L	241	311	2
DCUN1D3	440	444	2
FGD4	302	344	2
MADD	372	338	2
MPPE1	507	420	2
OR6K6	413	337	2
LOC101929983	501	657	2
POP7	255	183	2
GLI4	252	214	2
PRB3	520	668	2
SULT1A2	472	503	2
ADAM2	138	135	2
FOXC1	333	256	2
OR2B11	531	809	2
FHL5	530	599	2
OLIG1	316	347	2
CLDN2	136	183	2
PCSK4	346	400	2
SLC17A2	365	382	2
C1orf233	561	679	2
C1orf159	254	329	2
SCGB1A1	242	306	2
NR1I2	594	569	2
AGPAT4	369	444	2
INMT	382	359	2
ADSSL1	439	358	2
SOX12	611	815	2
C11orf88	435	504	2
SRSF5	337	400	2
ABHD13	673	791	2
TRIM49D1	138	167	2
RUNDC1	423	477	2
BDH2	345	388	2
ENO2	305	208	2
ZBED8	557	404	2
ALDH8A1	457	531	2
EYA2	156	99	2
MSANTD3-TMEFF1	224	315	2
HEXDC	662	593	2
TIPARP	336	374	2
PPAPDC2	559	713	2
CDKN2AIP	409	488	2
ARSA	549	559	2
MAPK10	611	645	2
RFTN1	484	557	2
DKKL1	173	221	2
C1orf27	134	38	2
FLT1	205	240	2
TDP1	178	145	2
TNFAIP8L3	660	802	2
IFIT1	285	206	2
C6orf1	401	398	2
FZR1	317	121	2
C1orf177	338	576	2
DOCK6	489	575	2
S100G	335	511	2
CNIH2	513	498	2
DENND4C	53	47	2
LRRC28	346	334	2
EED	510	330	2
OSTM1	294	488	2
BCL3	371	475	2
ANKRD16	555	709	2
GBE1	750	697	2
BASP1	225	195	2
CASKIN2	300	184	2
PTPRT	273	386	2
NOSIP	394	271	2
GRIP2	539	525	2
COLQ	377	399	2
CNGA2	371	328	2
SPHK2	381	387	2
AKR1C4	757	962	2
RAB39A	483	440	2
ZNF470	80	79	2
MTX2	504	617	2
CASC10	260	275	2
GPX4	400	428	2
LURAP1L	354	307	2
KRTAP19-4	578	538	2
APH1B	524	556	2
RNF26	664	728	2
BSPRY	342	253	2
TMEM216	382	345	2
RAB41	105	100	2
RTN3	268	346	2
KDM5B	208	210	2
FRMD6	473	485	2
TMEM229A	125	181	2
ABL2	97	94	2
GJC2	139	135	2
OR2B2	397	418	2
ERICH6B	359	311	2
DHX32	876	808	2
LSM2	117	89	2
LSM1	463	238	2
ZBED2	388	371	2
MGRN1	336	369	2
FOXN4	237	177	2
HPSE2	247	206	2
LUZP4	90	136	2
DEFB103A	360	544	2
AMELX	686	803	2
PAM	574	744	2
EDAR	405	513	2
SENP2	238	359	2
POTEI	245	204	2
PVRL4	468	518	2
EAF2	580	661	2
SERPINA4	576	410	2
SIRT3	433	535	2
IRX2	651	999	2
CCDC8	192	225	2
MTRNR2L1	325	321	2
GALK1	473	411	2
NFE2L1	513	610	2
KCNMA1	146	160	2
CECR5	297	146	2
IER5	229	344	2
SGCZ	563	506	2
GNA11	275	341	2
ACSL6	431	394	2
DUXA	160	144	2
UST	765	682	2
ALS2CR12	224	221	2
TACC2	313	439	2
APOBEC3F	460	373	2
CPOX	101	181	2
TRIM47	190	271	2
TMEM25	264	243	2
OR2AT4	389	482	2
HAO1	385	516	2
SNN	267	409	2
GABRB2	187	203	2
HSFY1	832	994	2
MSH4	281	313	2
GLP2R	450	424	2
FXYD7	214	262	2
DPM1	224	192	2
SGK223	407	984	2
OSTF1	665	818	2
PHLPP2	667	724	2
TMUB2	176	199	2
MMP28	197	142	2
PASK	224	275	2
UTS2R	654	678	2
SERPINE2	351	478	2
SLC2A2	276	276	2
KIAA2013	509	541	2
SLC26A3	535	659	2
PCNX	118	162	2
CLLU1	361	327	2
INPP5J	826	997	2
NGFRAP1	160	141	2
EID2B	353	377	2
PPARGC1B	374	308	2
C3orf36	131	119	2
FASLG	221	395	2
IDO1	604	514	2
DIP2C	408	452	2
GPR35	515	659	2
ATP6AP1L	420	462	2
ALG10B	105	116	2
ELF5	398	450	2
SCG3	322	411	2
ZNF22	105	80	2
PVR	127	117	2
SHKBP1	582	580	2
TRIP12	307	276	2
CEP170B	335	347	2
GATA3	403	471	2
RCCD1	146	193	2
MAGEB16	713	780	2
RBMY1E	305	399	2
ALDH9A1	140	269	2
SHISA8	445	411	2
CEACAM5	735	702	2
RIMS1	616	871	2
CLEC2A	125	243	2
MRPL53	254	154	2
WFDC11	528	649	2
FAM86B2	61	127	2
SPIRE1	365	459	2
ETFB	644	698	2
SRPRB	285	356	2
AGBL4	612	721	2
C2orf78	433	461	2
SYDE1	406	408	2
VSIG10	177	269	2
SMIM8	239	211	2
OAS2	336	427	2
TMEM63C	621	805	2
TMEM43	631	708	2
CDADC1	118	157	2
TCEANC2	130	137	2
ZMIZ2	267	410	2
ATOH7	600	553	2
GALNT12	518	465	2
PHLDA1	333	484	2
PCED1B	355	302	2
ERVMER34-1	181	203	2
SEC23IP	267	234	2
JKAMP	246	325	2
SLC7A14	324	271	2
HIST1H2BO	259	410	2
DLK2	655	763	2
FAM186B	365	442	2
HPN	211	275	2
GABRB3	312	259	2
GUK1	33	23	2
HACE1	163	200	2
C16orf54	547	405	2
TBC1D4	235	267	2
ZNF799	391	387	2
OTUD5	264	237	2
ATP8A1	348	336	2
UQCR11	474	139	2
ASCL1	441	613	2
PDHA1	378	524	2
PTGR2	408	427	2
FBXO3	260	262	2
B3GAT3	439	445	2
SORBS3	322	431	2
SLC16A5	440	380	2
SULT1B1	451	464	2
FMR1NB	369	271	2
FFAR1	532	622	2
KRTAP1-4	385	386	2
FAM129C	175	253	2
C17orf74	239	308	2
NIPA1	279	292	2
MBD4	207	293	2
PAXBP1	146	91	2
FOXA2	265	383	2
OPRK1	327	370	2
ZNF609	264	197	2
NAPSA	349	323	2
FMR1NB	246	294	2
EPO	342	375	2
CD320	908	967	2
S1PR3	239	268	2
C11orf71	462	563	2
FAM117A	143	125	2
ACOT2	482	519	2
LYVE1	98	74	2
DUSP2	160	201	2
TCTE3	204	290	2
ENTPD5	316	267	2
BBS7	255	212	2
CCKBR	286	360	2
SCARF2	342	413	2
CDC42BPA	367	247	2
SFTPA2	446	444	2
LDLRAD2	41	89	2
CDC6	485	548	2
TIMM10B	460	388	2
FPGT-TNNI3K	84	114	2
TMIGD3	362	408	2
FBXL12	189	79	2
FNBP1	496	464	2
LRFN4	172	192	2
ZFP42	463	621	2
ZNF3	447	623	2
C17orf107	120	304	2
SERGEF	149	142	2
CECR6	512	572	2
COX10	502	546	2
NEFH	358	473	2
ABCB10	596	556	2
FCN2	249	233	2
STARD7	237	116	2
CCDC74B	274	220	2
JUP	265	322	2
GTPBP3	531	433	2
C4orf19	268	253	2
LONP1	557	160	2
RALGPS2	187	171	2
TMEM65	404	464	2
[truncated: 1,738 more rows]
